# Supplementary material for: Overexpression of NOTCH-regulated Ankyrin Repeat Protein is associated with papillary thyroid carcinoma progression
Source: PLoS One. 2017 Feb 16;12(2):e0167782. doi: 10.1371/journal.pone.0167782 (PMC5312965; doi:10.1371/journal.pone.0167782)
Supplement: S1 File — (TXT) [file pone.0167782.s002.txt]

read.table("THCA.uncv2.mRNAseq_RSEM_normalized_log2.txt",header=T,row.names=1)->a


#KIRC.mRNAseq_RPKM_log2.txt
#read.table("KIRC.mRNAseq_RPKM_log2.txt",header=T,row.names=1)->a

a[is.na(a)]=-9
rownames(a)->names
agrep("\\?",names)->ques
unlist(lapply(names,function(x) strsplit(x,"\\|")[[1]][1]))->filter.names
filter.names[ques]<-names[ques]
filter.names[which(filter.names=="SLC35E2")][2]="SLC35E2|9906"
rownames(a)<-filter.names
colnames(a)->col.name
unlist(lapply(col.name,function(x) strsplit(x,"\\.")[[1]][length(strsplit(col.name[1],"\\.")[[1]])]))->type
a[,which(type=="01")]->tumor
a[,which(type=="11")]->normal


rowMeans(tumor[rownames(tumor),])-rowMeans(normal[rownames(tumor),])->FD_THCA
sort(FD_THCA,decreasing=T)->FD_THCA_sort

write.table(FD_THCA_sort,"~/FD1_THCA.txt",quote=F,sep="\t")

cor(unlist(tumor["NRARP",]),t(tumor[,]))->cor_NRARP
