# Supplementary material for: Overexpression of NOTCH-regulated Ankyrin Repeat Protein is associated with papillary thyroid carcinoma progression
Source: PLoS One. 2017 Feb 16;12(2):e0167782. doi: 10.1371/journal.pone.0167782 (PMC5312965; doi:10.1371/journal.pone.0167782)
Supplement: S1 Table — The First column is the annotated function of the NRARP partner gene. The second and the third column are partner genes and NRARP. The last two columns show the correlation coefficients in TCGA data and GSE64912. (XLSX) [file pone.0167782.s005.xlsx]

## Sheet: Sheet1
	Correlated gene	NRARP	TCGA	GSE
NOTCH pathway	NOTCH1	NRARP	0.5247503	0.2352431
	NOTCH2	NRARP	0.4595815	0.06331426
	NOTCH3	NRARP	0.6515335	0.6868955
EMT	ZEB1	NRARP	0.3951472	0.4615215
	TWIST1	NRARP	0.2559706	0.04718277
	CDH2	NRARP	0.2724868	0.2145034
	SNAI1	NRARP	0.3982177	0.2639378
	SNAI2	NRARP	0.3381612	0.2901691
	FOXC2	NRARP	0.2284933	0.05136551
	LAMA4	NRARP	0.5658729	0.5291206
	LAMB1	NRARP	0.2219515	0.08563714
	LAMC3	NRARP	0.3256687	0.3825402
